# Supplementary material for: Stephanosporamayana (Stephanosporaceae, Russulales), a new sequestrate fungus from Yucatán Peninsula, Mexico
Source: MycoKeys. 2019 Mar 8;48:115–24. doi: 10.3897/mycokeys.48.31007 (PMC6420478; doi:10.3897/mycokeys.48.31007)
Supplement: XML Treatment for Stephanospora mayana [file mycokeys.48.31007-treatment1.xml]

<!DOCTYPE tp:taxon-treatment
  PUBLIC "-//TaxonX//DTD Taxonomic Treatment Publishing DTD v0 20100105//EN" "tax-treatment-NSO.dtd">
<tp:taxon-treatment xmlns:tp="http://www.plazi.org/taxpub"><tp:treatment-meta><kwd-group><label>Taxon classification</label><kwd><named-content xmlns:xlink="http://www.w3.org/1999/xlink" content-type="kingdom">Fungi</named-content></kwd><kwd><named-content xmlns:xlink="http://www.w3.org/1999/xlink" content-type="order">Russulales</named-content></kwd><kwd><named-content xmlns:xlink="http://www.w3.org/1999/xlink" content-type="family">Stephanosporaceae</named-content></kwd></kwd-group><mixed-citation publication-type="journal"><person-group><name><surname>de la Fuente</surname><given-names>Javier Isaac</given-names></name><name><surname>Guevara-Guerrero</surname><given-names>Gonzalo</given-names></name><name><surname>ros-Ortega</surname><given-names>Iván</given-names></name><name><surname>Romeo Sánchez-Zavalegui</surname><given-names/></name><name><surname>órdova-Lara</surname><given-names>Iván</given-names></name><name><surname>arcía-Jiménez</surname><given-names>Jesús</given-names></name></person-group><article-title><italic><tp:taxon-name><tp:taxon-name-part taxon-name-part-type="genus" reg="Stephanospora">Stephanospora</tp:taxon-name-part><tp:taxon-name-part taxon-name-part-type="species" reg="mayana">mayana</tp:taxon-name-part></tp:taxon-name></italic> (<tp:taxon-name><tp:taxon-name-part taxon-name-part-type="family">Stephanosporaceae</tp:taxon-name-part></tp:taxon-name>, <tp:taxon-name><tp:taxon-name-part taxon-name-part-type="order">Russulales</tp:taxon-name-part></tp:taxon-name>), a new sequestrate fungus from Yucatán Peninsula, Mexico</article-title><source>MycoKeys</source><day>08</day><month>3</month><year>2019</year><volume>48</volume><fpage>115</fpage><lpage>124</lpage><pub-id pub-id-type="doi">10.3897/mycokeys.48.31007</pub-id></mixed-citation></tp:treatment-meta><tp:nomenclature><tp:taxon-name>
              <tp:taxon-name-part taxon-name-part-type="genus" reg="Stephanospora">Stephanospora</tp:taxon-name-part>
              <tp:taxon-name-part taxon-name-part-type="species" reg="mayana">mayana</tp:taxon-name-part>
              <object-id xmlns:xlink="http://www.w3.org/1999/xlink" content-type="mycobank" xlink:type="simple">828118</object-id>
            </tp:taxon-name><tp:taxon-authority>de la Fuente, García-Jiménez, Guevara-Guerrero &amp; Oros-Ortega</tp:taxon-authority><tp:taxon-status xmlns:xlink="http://www.w3.org/1999/xlink" xlink:type="simple">sp. nov.</tp:taxon-status><xref ref-type="fig" rid="F3">Figure 3a–f</xref></tp:nomenclature><tp:treatment-sec sec-type="Holotype" id="SECID0EPGAE"><title>Holotype.</title><p>Mexico: Campeche State, Calakmul Municipality, Blasillo town, <named-content xmlns:xlink="http://www.w3.org/1999/xlink" content-type="dwc:verbatimCoordinates" xlink:type="simple"><named-content content-type="geo-json" specific-use="{&#34;type&#34;:&#34;Point&#34;,&#34;coordinates&#34;:[-88.300000,18.516667]}" id="NCID0EYGAE" xlink:type="simple">18°31'N, 88°18'W</named-content></named-content>, 11 December 2017, de la Fuente (JF-397-ITCV), GenBank: <ext-link xmlns:xlink="http://www.w3.org/1999/xlink" ext-link-type="gen" xlink:href="MK033630" xlink:type="simple">MK033630</ext-link>.</p><!--PageBreak --></tp:treatment-sec><tp:treatment-sec sec-type="diagnosis" id="SECID0EDHAE"><title>Diagnosis.</title><p><italic><tp:taxon-name><tp:taxon-name-part taxon-name-part-type="genus" reg="Stephanospora">Stephanospora</tp:taxon-name-part><tp:taxon-name-part taxon-name-part-type="species" reg="mayana">mayana</tp:taxon-name-part></tp:taxon-name></italic> can be distinguished by the yellowish net-like pileus, the variable spore size (8.0–17.0 × 6.0–11.0 µm), thin pileus (21.0–40.0 µm) and the ecological association to lowland forest and pine savanna with <italic><tp:taxon-name><tp:taxon-name-part taxon-name-part-type="genus" reg="Haematoxylum">H.</tp:taxon-name-part><tp:taxon-name-part taxon-name-part-type="species" reg="campechianum">campechianum</tp:taxon-name-part></tp:taxon-name></italic>, <italic><tp:taxon-name><tp:taxon-name-part taxon-name-part-type="genus" reg="Gymnopodium">G.</tp:taxon-name-part><tp:taxon-name-part taxon-name-part-type="species" reg="floribundum">floribundum</tp:taxon-name-part></tp:taxon-name></italic>, <italic><tp:taxon-name><tp:taxon-name-part taxon-name-part-type="genus" reg="Coccoloba">C.</tp:taxon-name-part><tp:taxon-name-part taxon-name-part-type="species" reg="diversifolia">diversifolia</tp:taxon-name-part></tp:taxon-name></italic>, <italic><tp:taxon-name><tp:taxon-name-part taxon-name-part-type="genus" reg="Metopium">M.</tp:taxon-name-part><tp:taxon-name-part taxon-name-part-type="species" reg="brownei">brownei</tp:taxon-name-part></tp:taxon-name></italic>, and <italic><tp:taxon-name><tp:taxon-name-part taxon-name-part-type="genus" reg="Pinus">P.</tp:taxon-name-part><tp:taxon-name-part taxon-name-part-type="species" reg="caribaea">caribaea</tp:taxon-name-part></tp:taxon-name></italic>.</p><!--PageBreak --></tp:treatment-sec><tp:treatment-sec sec-type="etymology" id="SECID0EMJAE"><title>Etymology.</title><p>Named <italic><tp:taxon-name><tp:taxon-name-part taxon-name-part-type="genus" reg="Stephanospora"/><tp:taxon-name-part taxon-name-part-type="species" reg="mayana">mayana</tp:taxon-name-part></tp:taxon-name></italic> in reference to the Mayan zone where this species was found.</p></tp:treatment-sec><tp:treatment-sec sec-type="description" id="SECID0E3JAE"><title>Description.</title><p>Basidiomata hypogeous to subhypogeous, scattered, 3.0–15 × 2.0–6.0 mm, globose to subglobose, without rizomorphs or stipe. Pileus yellowish to slightly orange (5A6-30A3-6), bruising pale orange when touched, wet to dry, sometimes net-like, dehiscent, showing locules inside. Hymenophore brittle, grayish (5C4), with empty rounded to angular locules, reaching 0.5 mm long, sometimes with white short and slender hyphae projecting from pileus to locules, trama sometimes orange (5A7-5B7), odour and taste strongly fruity.</p><p>Pileus 21.0–40.0 µm thick, composed of loosely interwoven, slender to inflated hyphae, 1.7–4.2 µm in diameter, orange to pale orange-yellow in KOH, thin-walled. Hymenophoral trama irregular, 62.0–100.0 µm wide, composed of irregular, globose, isodiametric and compacted hyphae, 13.5–26.3 µm in diameter, hyaline to slightly yellowish in KOH, thin-walled. Basidia 24.2–30.5 × 9.5–11.1 µm, clavate to subclavate, hyaline in KOH, guttulate, 2-spored, with long sterigmata, reaching 7 µm long, thin-walled, collapsing after basidiospore development. Basidiospores (8.0–) 10.0–16.0 (–17.0) × (6.0–) 8.5–10.5 (–11.0) µm (<italic>L</italic> = 12.10, <italic>W</italic> = 9.31, <italic>Q</italic> = 1.30, <italic>N</italic> = 90) ellipsoid to subglobose, with truncate to acute spines projecting 2.0 µm long, forming ridges reaching 3.5 µm high, sometimes coalescing, with a complete to partial corona 4.0–6.0 × 1.0–2.5 µm long, sometimes with 2–4 projecting spines, 1.5 µm long, with hilar appendage conspicuous, reaching 3 µm long, bright yellowish in KOH, orange in Meltzer reagent, with greenish to yellowish cell wall, 1.5–2.0 µm thick. Hyphae from the locules hyaline, 3.0–5.0 µm diameter, thin-walled. Clamp-connections absent in all tissues.</p><fig id="F3" position="float" orientation="portrait"><label>Figure 3.</label><caption><p><italic><tp:taxon-name><tp:taxon-name-part taxon-name-part-type="genus" reg="Stephanospora">Stephanospora</tp:taxon-name-part><tp:taxon-name-part taxon-name-part-type="species" reg="mayana">mayana</tp:taxon-name-part></tp:taxon-name></italic> (JF-397-ITCV-HOLOTYPE). <bold>a</bold> Basidiomata showing the pileus and hymenophore <bold>b</bold> basidiospores <bold>c</bold> corona <bold>d</bold> hymenophoral trama <bold>e</bold> pileus hyphae <bold>f</bold> hyphae from the locules. Scale bars: 10 mm (<bold>a</bold>); = 10 µm (<bold>b, c, e, f</bold>); 40 µm (<bold>d</bold>).</p></caption><graphic xmlns:xlink="http://www.w3.org/1999/xlink" xlink:href="mycokeys-48-115-g003.jpg" position="float" orientation="portrait" xlink:type="simple" id="oo_273119.jpg"/></fig></tp:treatment-sec><tp:treatment-sec sec-type="distribution" id="SECID0EVLAE"><title>Distribution.</title><p>Known from the Mexican states of Campeche and Quintana Roo where it is associated to lowland forest and pine savanna under <italic><tp:taxon-name><tp:taxon-name-part taxon-name-part-type="genus" reg="Gymnopodium">G.</tp:taxon-name-part><tp:taxon-name-part taxon-name-part-type="species" reg="floribundum">floribundum</tp:taxon-name-part></tp:taxon-name></italic>, <italic><tp:taxon-name><tp:taxon-name-part taxon-name-part-type="genus" reg="Haematoxylum">H.</tp:taxon-name-part><tp:taxon-name-part taxon-name-part-type="species" reg="campechianum">campechianum</tp:taxon-name-part></tp:taxon-name></italic>, <italic><tp:taxon-name><tp:taxon-name-part taxon-name-part-type="genus" reg="Metopium">M.</tp:taxon-name-part><tp:taxon-name-part taxon-name-part-type="species" reg="brownei">brownei</tp:taxon-name-part></tp:taxon-name></italic>, and <italic><tp:taxon-name><tp:taxon-name-part taxon-name-part-type="genus" reg="Pinus">P.</tp:taxon-name-part><tp:taxon-name-part taxon-name-part-type="species" reg="caribaea">caribaea</tp:taxon-name-part></tp:taxon-name></italic>.</p></tp:treatment-sec><tp:treatment-sec sec-type="material" id="SECID0EHNAE"><title>Additional material examined.</title><p>Mexico, Quintana Roo, Othón Pompeyo Blanco municipality, Santa Elena Town, <named-content xmlns:xlink="http://www.w3.org/1999/xlink" content-type="dwc:verbatimCoordinates" xlink:type="simple"><named-content content-type="geo-json" specific-use="{&#34;type&#34;:&#34;Point&#34;,&#34;coordinates&#34;:[-88.383333,18.500000]}" id="NCID0EQNAE" xlink:type="simple">18°30'N, 88°23'W</named-content></named-content>, 07 October 2017, de la Fuente and Sánchez-Zavalegui 327 (Paratype); State of Campeche, Calakmul municipality, Xnohá town, <named-content xmlns:xlink="http://www.w3.org/1999/xlink" content-type="dwc:verbatimCoordinates" xlink:type="simple"><named-content content-type="geo-json" specific-use="{&#34;type&#34;:&#34;Point&#34;,&#34;coordinates&#34;:[-89.166667,17.883333]}" id="NCID0EYNAE" xlink:type="simple">17°53'N, 89°10'W</named-content></named-content>, 30 November 2017, de la Fuente 387 (paratype); Blasillo town, <named-content xmlns:xlink="http://www.w3.org/1999/xlink" content-type="dwc:verbatimCoordinates" xlink:type="simple"><named-content content-type="geo-json" specific-use="{&#34;type&#34;:&#34;Point&#34;,&#34;coordinates&#34;:[-88.300000,18.516667]}" id="NCID0EAOAE" xlink:type="simple">18°31'N, 88°18'W</named-content></named-content>, growing on abandoned termite mounds, 09 June 2018, de la Fuente 405 (paratype). (All in ITCV.)</p></tp:treatment-sec></tp:taxon-treatment>
